# Supplementary material for: A Stable and Dependable Visual Technique for On-Site Nipah Virus Nucleic Acids Detection
Source: Sci Rep. 2025 Feb 27;15:7037. doi: 10.1038/s41598-025-91593-w (PMC11868622; doi:10.1038/s41598-025-91593-w)
Supplement: Supplementary file 1 — Supplementary Material 1 [file 41598_2025_91593_MOESM1_ESM.xlsx]

## Sheet: Sheet1
Nipah Virus whole genome sequences
NC_002728_1	MK673574	MK673591
MW535746	MK673575	MK673592
MK673558	MK673576	MN549409
MK673559	MK673577	MK801755
MK673560	MK673578	MK575060
MK673561	MK673579	MK575061
MK673562	MK673580	MK575062
MK673563	MK673581	MK575063
MK673564	MK673582	MK575064
MK673565	MK673583	MK575065
MK673566	MK673584	MK575066
MK673567	MK673585	MK575067
MK673568	MK673586	MK575068
MK673570	MK673587	MK575069
MK673571	MK673589	MK575070
MK673573	MK673590	MH523640
MH523640	JN808863	AY029767
MH523641	FJ513078	AY029768
MH523642	AY988601	AF212302
MH396625	AJ627196	OR820506
JN808857	AJ564621	OR820508
JN808863	AJ564622
FJ513078	AJ564623
